# Supplementary material for: Updated penetrance estimates for recurrent copy number variants – an improved definition and formula
Source: Eur J Hum Genet. 2025 Oct 15;34(1):119–27. doi: 10.1038/s41431-025-01948-0 (PMC12816643; doi:10.1038/s41431-025-01948-0)
Supplement: Supplementary file 2 — Supplementary Table 6 & 7 [file 41431_2025_1948_MOESM2_ESM.xlsx]

## Sheet: Supplemental Table 6
Table of CNV prevalence in gnomAD v4.0 CNV non-neuro controls, with large CNVs removed, as outlined in methods of Goh et al. 2024 "A systematic review and pooled analysis of penetrance estimates of copy number variants associated with neurodevelopment".
There is no data in this gnomAD dataset for X chromosome CNVs, so for the Xp22.3 [SHOX] duplication, the original study's controls (Tropeano et. al. 2016 "Microduplications at the pseudoautosomal SHOX locus in autism spectrum disorders and related neurodevelopmental conditions" are used instead.
List CNVs in 3 categories, as defined in Supplemental Results 2:
	Category 1: non penetrant
	Category 2: negligible penetrance
	Category 3: very low penetrance
Supplemental Table 6: Prevalence of 14 common and low or non-penetrant CNVs in gnomAD controls
							Category 1	Category 2	Category 3
	CNV name	Penetrance	95% CI for penetrance	gnomAD controls			95% CI for penetrance inclues 0%	Lower 95% CI between 0-1%	Lower 95% CI between 1-2%
				numerator	denominator	prevalence	1-prevalence	1-prevalence	1-prevalence
1	2q11.2 deletions [TMEM127],	0.012	(-1.1 to 5.9)%	16	269885	5.92845e-05	0.999941
2	2q13 proximal deletions [NPHP1],	-0.001	(-0.4 to 0.1)%	1533	269885	0.0056802	0.99432
3	2q13 proximal duplications [NPHP1],	0.002	(-0.1 to 0.4)%	1763	269885	0.00653241	0.993468
4	6q16 duplications [SIM1],	0.014	(-1.1 to 10)%	5	269885	1.85264e-05	0.999981
5	13q12 deletions [CRYL1],	0.001	(-0.5 to 0.8)%	227	269885	0.000841099	0.999159
6	15q11.2 duplications [NIPA1, NIPA2],	0	(-0.2 to 0.1)%	1331	269885	0.00493173	0.995068
7	16p12.2 duplications [CDR2],	0	(-0.5 to 0.6)%	135	269885	0.000500213	0.9995
8	1q21.1 proximal duplications [RBM8A],	0.01	(0.5-1.5)%	249	269885	0.000922615		0.999077
9	15q13.3 duplications [CHRNA7],	0.007	(0 to 1.4)%	140	269885	0.000518739		0.999481
10	16p13.11 duplications [MYH11] and	0.011	(0.7-1.5)%	398	269885	0.0014747		0.998525
11	Xp22.3 duplications [SHOX].	1.3	(0.5-2.8)%	25	12594	0.00198507		0.998015
12	15q11.2 deletion [NIPA1, NIPA2]	1.3	(1.0-1.6)%	956	269885	0.00354225			0.996458
13	16p12.2 deletion [CDR2]	2.8	(1.8-4.0)%	139	269885	0.000515034			0.999485
14	16p11.2 distal duplication [SH2B1]	2.7	(1.4-4.4)%	81	269885	0.000300128			0.9997
						0.027822	0.981558	0.995107	0.995646	Proportion of individuals who do not have any of the CNV variants above
							0.0184416	0.00489274	0.00435437	Proportion of individuals who have at least one of the CNV variants above
	The number	0.027822	is the sum of prevalences of these 14 CNVs, which is approximately the prevalence of gnomAD controls with one of these CNVs. However, some people might have 2 CNVs, so a more precise measure needs to exclude this possibility.
	Assuming the CNVs are independent (ie, chance to have each of these CNVs is independent of the chance of having another of these CNVs), the following numbers are true:
	0.0184416	of individuals have at least one of the 7 CNVs in category 1
	0.00489274	of individuals have at least one of the 4 CNVs in category 2
	0.00435437	of individuals have at least one of the 3 CNVs in category 3
	0.0232441	of individuals have at least one of the 11 CNVs in categories 1 or 2
	0.0274973	of individuals have at least one of these 14 common CNVs

## Sheet: Supplemental Table 7
The same approach as outlined in Supplemental Table 1 can be used for all 83 CNVs in Table 1
Supplemental Table 7: Prevalence of 83 recurrent CNVs in gnomAD controls
Copy number variant	Deletion/ Duplication	gnomAD controls	numerator	denominator	gnomAD control prevalence	1-prevalence
1p36 deletion and 1p36 duplication (GABRD) X	Del	0/ 269885	0	269885	0	1
	Dup	0/ 269885	0	269885	0	1
1q21.1 proximal deletion and 1q21.1 proximal duplication (RBM8A) X	Del	53/ 269885	53	269885	0.00019638	0.999804
	Dup	249/ 269885	249	269885	0.000922615	0.999077
1q21.1 distal deletion and 1q21.1 distal duplication (GJA5) X	Del	71/ 269885	71	269885	0.000263075	0.999737
	Dup	94/ 269885	94	269885	0.000348296	0.999652
2p16.3 deletion (NRXN1) X	Del	45/ 269885	45	269885	0.000166738	0.999833
2q11.2 deletion (TMEM127) X	Del	16/ 269885	16	269885	5.92845e-05	0.999941
2q13 proximal deletion and 2q13 proximal duplication (NPHP1) X	Del	1533/ 269885	1533	269885	0.0056802	0.99432
	Dup	1763/ 269885	1763	269885	0.00653241	0.993468
2q23.1 deletion (MBD5)	Del	0/ 269885	0	269885	0	1
2q37 deletion and 2q37 duplication (HDAC4) X	Del	0/ 269885	0	269885	0	1
	Dup	1/ 269885	1	269885	3.70528e-06	0.999996
3q29 deletion and 3q29 duplication (DLG1) X	Del	6/ 269885	6	269885	2.22317e-05	0.999978
	Dup	4/ 269885	4	269885	1.48211e-05	0.999985
4p16.3 deletion (Wolf-Hirschhorn Syndrome) and 4p16.3 duplication X	Del	0/ 269885	0	269885	0	1
	Dup	3/ 269885	3	269885	1.11158e-05	0.999989
5q35.3 deletion (Sotos Syndrome) and 5q35.3 duplication (NSD1) X	Del	0/ 269885	0	269885	0	1
	Dup	0/ 269885	0	269885	0	1
6p25 deletion and 6p25 duplication	Del	0/ 269885	0	269885	0	1
	Dup	0/ 269885	0	269885	0	1
6q16 deletion and 6q16 duplication (SIM1) X	Del	3/ 269885	3	269885	1.11158e-05	0.999989
	Dup	5/ 269885	5	269885	1.85264e-05	0.999981
7q11.23 deletion (Williams-Beuren Syndrome) and 7q11.23 duplication X	Del	2/ 269885	2	269885	7.41056e-06	0.999993
	Dup	7/ 269885	7	269885	2.5937e-05	0.999974
8p23.1 deletion and 8p23.1 duplication (CLDN23, SOX7, GATA4) X	Del	0/ 269885	0	269885	0	1
	Dup	0/ 269885	0	269885	0	1
9q34 deletion (Kleefstra syndrome) and duplication (EHMT1) X	Del	0/ 269885	0	269885	0	1
	Dup	0/ 269885	0	269885	0	1
10q23 deletion and 10q23 duplication (NRG3, GRID1, BMPR1A) X	Del	2/ 269885	2	269885	7.41056e-06	0.999993
	Dup	6/ 269885	6	269885	2.22317e-05	0.999978
13q12 deletion (CRYL1) X	Del	227/ 269885	227	269885	0.000841099	0.999159
15q11.2 deletion [BP1-BP2] and 15q11.2 duplication (NIPA1, NIPA2) X	Del	956/ 269885	956	269885	0.00354225	0.996458
	Dup	1331/ 269885	1331	269885	0.00493173	0.995068
15q11.2 deletion [BP1-BP3] and 15q11.2 duplication (NIPA1, NIPA2, Prader-Willi Syndrome/Angelman Syndrome) X	Del	0/ 269885	0	269885	0	1
	Dup	11/ 269885	11	269885	4.07581e-05	0.999959
15q11q13 deletion [BP2-BP3] (Prader-Willi Syndrome/Angelman Syndrome) and 15q11.13 duplication X	Del	0/ 269885	0	269885	0	1
	Dup	11/ 269885	11	269885	4.07581e-05	0.999959
15q13.3 deletion [BP4-BP5] and 15q13.3 duplication (CHRNA7) X	Del	27/ 269885	27	269885	0.000100043	0.9999
	Dup	140/ 269885	140	269885	0.000518739	0.999481
15q13.3 smaller deletion and 15q13.3 smaller duplication (CHRNA7 and OTUD7A only) X	Del	0/ 269885	0	269885	0	1
	Dup	*	0	269885	0	1
15q24 deletion and 15q24 duplication (BBS4, PML, SIN3A) X	Del	0/ 269885	0	269885	0	1
	Dup	3/ 269885	3	269885	1.11158e-05	0.999989
15q24.2q24.5 deletion and 15q24.2q24.5 duplication (FBXO22, TSPAN3) X	Del	1/ 269885	1	269885	3.70528e-06	0.999996
	Dup	1/ 269885	1	269885	3.70528e-06	0.999996
15q25.2 proximal deletion and 15q25.2 proximal duplication (RPS17, HOMER2, BNC1) X	Del	0/ 269885	0	269885	0	1
	Dup	1/ 269885	1	269885	3.70528e-06	0.999996
16p13.3 deletion (Rubinstein-Taybi Syndrome) (CREBBP) X	Del	1/ 269885	1	269885	3.70528e-06	0.999996
16p13.11 deletion and 16p13.11 duplication (MYH11) K	Del	83/ 269885	83	269885	0.000307538	0.999692
	Dup	398/ 269885	398	269885	0.0014747	0.998525
16p12.2 deletion (previously 16p12.1 deletion) and 16p12.2 duplication (previously 16p12.1 duplication) (CDR2) X	Del	139/ 269885	139	269885	0.000515034	0.999485
	Dup	135/ 269885	135	269885	0.000500213	0.9995
16p11.2p12.2 deletion (previously 16p11.2p12.1) and 16p11.2p12.2 duplication (previously 16p11.2p12.1 duplication) X	Del	0/ 269885	0	269885	0	1
	Dup	0/ 269885	0	269885	0	1
16p11.2 distal deletion and 16p11.2 distal duplication (SH2B1) X	Del	32/ 269885	32	269885	0.000118569	0.999881
	Dup	81/ 269885	81	269885	0.000300128	0.9997
16p11.2 proximal deletion and 16p11.2 proximal duplication (TBX6) X	Del	58/ 269885	58	269885	0.000214906	0.999785
	Dup	73/ 269885	73	269885	0.000270486	0.99973
17p13.3 deletion and 17p13.3 duplication (YWHAE) X	Del	0/ 269885	0	269885	0	1
	Dup	8/ 269885	8	269885	2.96423e-05	0.99997
17p13.3 deletion and 17p13.3 duplication (PAFAH1B1)	Del	0/ 269885	0	269885	0	1
	Dup	1/ 269885	1	269885	3.70528e-06	0.999996
17p12 deletion (Hereditary Neuropathy with Liability to Pressure Palsies) and 17p12 duplication (Charcot Marie Tooth) (PMP22) X	Del	146/ 269885	146	269885	0.000540971	0.999459
	Dup	75/ 269885	75	269885	0.000277896	0.999722
17p11.2 deletion (Smith-Magenis Syndrome) and 17p11.2 duplication (Potocki-Lupski Syndrome) (RAI1) X	Del	0/ 269885	0	269885	0	1
	Dup	1/ 269885	1	269885	3.70528e-06	0.999996
17q11.2 deletion (Neurofibromatosis Type 1) and 17q11.2 duplication (NF1) X	Del	2/ 269885	2	269885	7.41056e-06	0.999993
	Dup	4/ 269885	4	269885	1.48211e-05	0.999985
17q12 deletion (Renal Cysts and Diabetes) and 17q12 duplication (HNF1B) X	Del	6/ 269885	6	269885	2.22317e-05	0.999978
	Dup	61/ 269885	61	269885	0.000226022	0.999774
17q21.31 deletion (Koolen-de Vries Syndrome) and 17q21.31 duplication (MAPT, KANSL1) X	Del	0/ 269885	0	269885	0	1
	Dup	1/ 269885	1	269885	3.70528e-06	0.999996
17q23 deletion and 17q23 duplication (TBX2, TBX4)	Del	0/ 269885	0	269885	0	1
	Dup	1/ 269885	1	269885	3.70528e-06	0.999996
19p13.12 deletion	Del	0/ 269885	0	269885	0	1
22q11.2 deletion Velocardiofacial Syndrome and 22q11.2 duplication (TBX1) X	Del	10/ 269885	10	269885	3.70528e-05	0.999963
	Dup	167/ 269885	167	269885	0.000618782	0.999381
22q11.2 distal deletion and 22q11.2 distal duplication (BCR, MAPK1) X	Del	1/ 269885	1	269885	3.70528e-06	0.999996
	Dup	7/ 269885	7	269885	2.5937e-05	0.999974
22q13.33 deletion Phelan-McDermid Syndrome and 22q13.33 duplication (SHANK3) X	Del	3/ 269885	3	269885	1.11158e-05	0.999989
	Dup	*	0	269885	0	1
Xp22.3 duplication (SHOX)	Dup	25/ 12594T	25	12594	0.00198507	0.998015
						0.968572	(96.8572% of individuals in gnomAD do not have any of these CNVs)
Assuming the CNVs are independent (ie, chance to have each of these CNVs is independent of the chance of having another of these CNVs),
then the percentage of gnomAD v4.0 CNV control individuals with at least one of these 83 variants is										0.0314285
