# Supplementary material for: Updated penetrance estimates for recurrent copy number variants – an improved definition and formula
Source: Eur J Hum Genet. 2025 Oct 15;34(1):119–27. doi: 10.1038/s41431-025-01948-0 (PMC12816643; doi:10.1038/s41431-025-01948-0)
Supplement: Supplementary file 3 — Penetrance calculation [file 41431_2025_1948_MOESM3_ESM.m]

  # For publication in EJHG - An Octave v8.3.0 function which accepts raw data from a study and bootstraps the data n times, then outputs the result including a 95% confidence interval (CI) for the penetrance.
  # Some other publications in the field of penetrance for CNVs have assumed a normal distribution in order to perform CIs for penetrance. This article explains that a normal distribution assumption for small sample sizes may not be valid https://stats.stackexchange.com/questions/359429/does-confidence-interval-for-odds-ratio-assume-log-normal-distribution
  # Hence the bootstrap approach in this file to calculate 95% CI, as some CNVs have small pgd_num or small pgdc_num.

  # Inputs (lowercase):
  #   n           scalar value. number of studies to simulate/bootstrap. Use n=10,000 if your computer can do this. Otherwise, use n=1,000 and run the code 10 times, then determine the median values of the 10 outputs.
  #   pd          scalar value. P(D) in the study (eg 1.1% is 0.011).
  #   pgd_num     scalar value. Numerator of P(G|D) in the study.
  #   pgd_denom   scalar value. Denominator of P(G|D). Equivalently, the number of individuals in the affected arm.
  #   pgdc_num    scalar value. Numerator of P(G|D~) in the study.
  #   pgdc_denom  scalar value. Denominator of P(G|D~). Equivalently, the number of individuals in the control arm.

  # Outputs (uppercase):
  #   PENETRANCE_av        scalar value. Average penetrance from all n studies that were bootstrapped
  #   PENETRANCE_median    scalar value. Median penetrance
  #   PENETRANCE_L95       scalar value. 2.5th centile out of all the simulated boostraps from n studies.
  #   PENETRANCE_U95       scalar value. 97.5th centile out of all the simulated boostraps from n studies.
  #   SIGNIFICANCE         1 if statistically significant and 0 otherwise. Equivalently, this is 1 if L95 CI >0 and 0 otherwise.


  function [PENETRANCE_av, PENETRANCE_median, PENETRANCE_L95, PENETRANCE_U95, SIGNIFICANCE] = Bootstrap_Penetrance(n, pd, pgd_num, pgd_denom, pgdc_num, pgdc_denom)

  pkg load statistics
  disp('testing')
  # standard statistical correction for scenarios where pgd_num and/or pgdc_num =0
  if pgd_num == 0
    pgd_num = 0.5;
    pgd = pgd_num/pgd_denom;
  endif
  if pgdc_num == 0
    pgdc_num = 0.5;
    pgdc = pgdc_num/pgdc_denom;
  endif

  pgd = pgd_num/pgd_denom;     # P(G|D)
  pgdc = pgdc_num/pgdc_denom;  # P(G|D~)

  # Create a bootstrapped row vector PGD where each value is a boostrapped version of pgd.
  temp_pgd = random("uniform",zeros(pgd_denom,n),ones(pgd_denom,n)); #matrix of random numbers uniformly distributed from 0 to 1; This is a simulation of individuals. The row dimension is the number of individuals in the original study and the column dimension is the number of simulations. Each column is, therefore, a simulation of the original study. Each of these individuals take value 0 (no genetic change) or 1 (has the genetic change).
  PGD = mean(temp_pgd<=pgd,1); #Each entry is a bootstrapped version of P(G|D). Uppercase PGD denotes bootstrapped data.

  # Create a bootstrapped row vector PGDC where each value is a boostrapped version of pgdc.
  temp_pgdc = random("uniform",zeros(pgdc_denom,n),ones(pgdc_denom,n));
  PGDC = mean(temp_pgdc<=pgdc,1); #Each entry is a bootstrapped version of pgdc. Uppercase PGDC denotes bootstrapped data.

  # Calculates a penetrance for each of the simulated studies. This is a 1xn row vector.
  PG = pd*PGD + (1-pd)*PGDC;
  PENETRANCE = (pd./PG).*( (PGD-PG)./(1-PG-pd+pd.*PGD));

  Q = prctile(PENETRANCE,[2.5,97.5]);
  PENETRANCE_L95 = Q(1);
  PENETRANCE_U95 = Q(2);
  SIGNIFICANCE = PENETRANCE_L95>0;

  # Calculate averages and median values of the simulated studies.
  PENETRANCE_av = mean(PENETRANCE);
  PENETRANCE_median = median(PENETRANCE);
